# Supplementary material for: Dry needling for spine related disorders: a scoping review
Source: Chiropr Man Therap. 2020 May 11;28:23. doi: 10.1186/s12998-020-00310-z (PMC7212610; doi:10.1186/s12998-020-00310-z)
Supplement: Supplementary file 1 — Additional file 1: Table 4.1. Complete Data Cervical Region. Table 4.2. Complete Data TLP Region. [file 12998_2020_310_MOESM1_ESM.xlsx]

## Sheet: Cervical
Table 4.1 Complete Data Cervical Region
Reference Number	Author	Title	Research Methodology	Population (n)	Study Parameters	condition(s) treated with DN	comparison	duration	muscle treated	DN only?	treatment in addition to DN	outcome tool(s)	outcomes improved with DN	Results and Implications	was DN superior?	comments
33	Abbaszadeh-Amirdehi M, et al. 2017	Therapeutic effects of dry needling in patients with upper trapezius myofascial trigger points.	CT	n=40; G1=20 TrP; G2=20 control	Condition: upper trapezius MTrP	TrP	DN - healthy subjects	1 session	upper trapezius	yes	0	NPRS, PPT	NPRS and PPT improved	Results: Pain intensity (PI) diminished, pressure pain threshold (PPI) increased.	improvement in symptomatic
					Purpose: Assess neurophysiological and clinical effects of DN in upper trapezius MTrP
					Duration: 1 session									Implications: 1 session of DN can improve symptoms
					Intervention: 0.3mm x 50mm needle with 3-5 up and down movements
					Comparison: DN, healthy individuals (upper trap?)
34	Aridici R, et al. 2016	Comparison of the efficacy of dry needling and high-power pain threshold ultrasound therapy with clinical status and sonoelastography in myofascial pain syndrome. .	CT	n=61; G1=31 DN; G2=30 high-powered pain threshold ultrasound (HPPT-US)	Condition: upper trapezius TrP	Trp	ultrasound	1 session	upper trapezius	yes	0	VAS, NPDS, ROM SF-36, BDI, BAI	all improved with DN but not superior to HPPT-US	Results: HPPT-US = DN for pain, ROM, QOL; HPPT > DN for decreasing stiffness and anxiety	DN=HPPT-US; HPPT-US better for stiffness and anxiety
					Purpose: compare DN and HTTP to trigger points in myofascial pain
					Duration: 1 session									Implications: efficacy for both treatments; HPPT-US better for anxiety and stiffness
					Intervention: DN
					Comparison: HPPT-US
35	Ay S, et al. 2010	Comparison of injection methods in myofascial pain syndrome: a randomized controlled trial	RCT	n=80; G1=40 lidocaine, G2=40 DN both with trapezius stretching	Condition: TrP in upper trapezius	TrP	lidocaine injection + stretching	1 session	upper trapezius	no	active stretching	VAS, ROM, BDI	VAS, ROM, BDI improved with DN but not superior to lidocaine	Results: VAS, C-AROM, Beck depression inventory (BDI) assessed pre-tx, 4 weeks after, 12 weeks after; statistically sign in VAS, BDI and ROM in both groups vs. pre-tx; no significant difference between.	no
					Purpose: to compare lidocaine vs DN
					Duration: 1 tx									Implications: could it be the trapezius stretching
					Intervention: DN vs lidocaine injection
					Comparison: no control
36	Aydin T, et al. 2018	The effectiveness of dry needling and exercise therapy in patients with dizziness caused by cervical myofascial pain syndrome; prospective randomised clinical study	RCT	n=61 females; G1=30 exercise, G2=30 DN+exercise	Condition: dizziness and MFTrP in neck	dizziness caused by cervical myofascial pain syndrome, TrP trapezius and clavicular SCM	home exercise plan - isometric exercises 5 days/week	2x per week, 4 weeks; 8 sessions	trapezius, clavicular portion of SCM	no	home exercise plan - cervical stretching, isometric strengthening 5 days/week	VAS, PPT, fall index (static posturography), DHI	DN+exercise significantly better 1 and 4 months post-treatment for all measures except fall index which was unchanged in both groups.	Results: VAS, algometry, number of dizziness attacks per week, severity of dizziness, fall index, dizziness handicap inventory (DHI); DN+exercise significantly better 1 and 4 months post-treatment for all measures except fall index which was unchanged in both groups.	yes
					Purpose: to evaluate the additive benefit of DN to an exercise program for a patient with dizziness and neck MFTrPs.
					Duration: 2x per week, 4 weeks; home exercise 5 days per week, 4 weeks									Implications: there is additive benefit of DN to an exercise program for a patient with dizziness and neck MFTrPs.
					Intervention: DN of trapezius and clavicular part of SCM plus; exercise consisting of isometrics
					Comparison: isometric exercise only
37	Bond BM, Kinslow C. 2015	Improvement in clinical outcomes after dry needling in a patient with occipital neuralgia. The Journal of the Canadian Chiropractic Association. 2015;59(2):101-10.	CR	n=1	Condition: 26 y/o female, 4yr hx of NP and HA	occipital neuralgia	none	4 sessions	2 sessions upper trapezius and multifidi, 2 sessions upper trapezius, multifidi and sub-occipitals	yes	0	VAS, ROM, PPT, NDI, DHI	NDI, DHI	Results: NDI 42-->10; 62-->34 HDI	N/A
					Purpose: discuss dx tx and outcome of DN for occipital neuralgia
					Duration: 4 sessions									Implications: potential treatment of occipital neuralia with DN
					Intervention: 2 sessions - MTrP upper trap, b/l multifidi (C5-T1) DN, 3 and 4th sessions same + SNL suboccipital DN,
					Comparison: none
38	Campa-Moran I, et al. 2015	Comparison of dry needling versus orthopedic manual therapy in patients with myofascial chronic neck pain: a single blind randomized pilot study	RCT	n=36; G1=12 DN+Stretch, G2=12 soft tissue mobilization (STT), G3=12- orthopedic manual therapy/mobilization (OMT)	Condition: Myofascial Chronic Neck Pain	myofascial chronic neck pain	ischemic compression STT; OMT	2 session	upper trapezius, levator scapulae	no	passive stretching	VAS, ROM, PPT, NDI	NDI, ROM	Results: Pain catastrophizing scale; NDI; VAS; PPT; C-AROM; - all groups had statistically significant NP improvement 1wk post-intervention; DN-S and OMT had immediate effect of reducing neck pain and short term neck disability improvements. OMT increased short term C-AROM and improvement of catastrophizing measures. PPS - OMT better post-tx than others;	no
					Purpose: compare groups
					Duration: 2 tx each DN-S, STT and OMT with 48 hours between txs									Implications: OMT is generally superior to STT and DN+Stretch for improving NDI in myofascial neck pain
					Intervention: 2 tx b/l DN of upper trapezius and levator scapulae with passive stretching
					Comparison: STT - ischemic compression, soft tissue mobilization upper traezius; OMT - A-P upper cervical mobilization, cervical lateral glide C4-5, supine thoracic mobilization
39	Cerezo-Tellez, et al. 2016	Effectiveness of dry needling for chronic non-specific neck pain: a randomized single-blinded, clinical trial	RCT	n=130; G1=65 Deep DN (DDN) + stretch; G2=65 stretching	Condition: neck pain with MTrP in cervical muscles	neck pain with TrP	stretching	4 sessions	upper trapezius, splenius cervicis, multifidi, levator scapulae	no	passive stretching	VAS, ROM, PPT, NDI	VAS, ROM, PPT, NDI	Results: NDI, neck muscle strength, AROM, PPT, VAS, palpable finding of TrP; DDN better in all all outcomes	yes
					Purpose: to examine DDN plus stretching vs. stretching alone
					Duration: 2 weeks, 6 month follow up									Implications: DDN +stretch is superior to stretching
					Intervention: 4 tx over 2 weeks; 6 month f/u
					Comparison: stretching alone
40	Cerezo-Tellez, et al. 2016	Dry needling of the trapezius muscle in office workers with neck pain: a randomized clinical trial	RCT	n=44 office workers, G1=22 DeepDN to all TrP plus stretching, G2=22 stretching	Condition: upper trapezius MTrP	TrP	stretching	4 sessions	upper trapezius	no	passive stretching	VAS, ROM, PPT	VAS, ROM, PPT	Results: VAS (DDN+stretch and stretching VAS reduced significantly however DDN significantly better than stretch alone), PPT (DDN+stretch superior), C-AROM (DDN+stretch superior), muscle strength (isometric, dynamometer) (DDN+stretch superior)	yes
					Purpose: to compare addition of DDN to stretching vs stretching alone
					Duration: 2x wk for 2 weeks, once in week 3 (5 total tx) for both groups [unless VAS reached 0 post-tx, that patient stopped tx in DN]									Implications: DDN+stretching is superior to passive stretching alone
					Intervention: deep dry needling (DDN)
					Comparison: stretching alone
41	Chu J, et al 1997	Does EMG (dry needling) reduce myofascial pain symptoms due to cervical nerve root irritation?	CS	G1=test group with EMG at tender points provided pain relief n=82/122; control G 2 = 42 EMG random points; 2.1 = more than 50% pain relief, 2.2 = less than 50% pain relief, 2.3 = no pain relief	Condition: recent vs chronic cervical radiculopathy	cervical radiculopathy with myofascial pain	random point DN	1 session	unknown	yes	0	VAS, ROM	VAS	Results: ROM neck, shoulder; questionaire VAS; subdivided into pain relief and non-pain relief, pain relief in 67.2% of patients; group 2 - control n=42, 50% of patients had pain reduction; statistics not clear	N/A
					Purpose: to investigate the effectiveness of an EMG examination on tender points in patients with cervical radiculopathy
					Duration:1 tx									Implications: 8-10 days of pain relief seen if EMG done at most tender points; EMG when performed at the most tender points provided more pain relief with nerve root irritation than EMG at random points. Pain was exasterbated in more patients with random EMG than pain-specific EMG
					Intervention: EMG needling into palpable tender points
					Comparison: EMG needling into random points
23	Couto C, de Souza ICC, Torres ILS, Fregni F, Caumo W. 2014	Paraspinal stimulation combined with trigger point needling and needle rotation for the treatment of myofascial pain: a randomized sham-controlled clinical trial.	RCT	n=78 females; G1=26 multiple deep intramuscular stimulation therapy (DN); G2=26 lidocaine TrP injection; G3=26 placebo-sham	Condition: Trp in multiple muscles	TrP	Placebo-sham disconnected electro-acupuncture; lidocaine TrP injection	8 sessions, 2 sessions per week for 4 weeks	splenius capitis, trapezius, supraspinatus, rhomboid, SCM, scalene, levator scapulae, infraspinatus	no	daily analgesics	VAS, PPT, BDI, sleep quality, Physical health SF-12, Mental health SF-12, medication use	VAS, PPT, sleep quality, Physical health SF-12, Mental health SF-12, medication use	Results: MDIMST and lidocaine injection demonstrated improved VAS, PPT, Pittsburgh sleep quality, Physical health SF-12, Mental health SF-12, analgesic use, both SF-12, sleep diary	yes	separated cervical and TLP region in this study which also included other regions
					Purpose: to compare MDIMST to placebo and lidocaine TrP injection
					Duration: 2 sessions per week for 4 weeks, 8 total sessions									Implications: Greater efficacy of MDIMST over lidocaine injection and placebo. Both MDIMST and lidocaine injection were better than placebo for improvement in activities.
					Intervention: deep dry needling (MDIMST)
					Comparison: Placebo-sham disconnected electro-acupuncture; lidocaine TrP injection
42	De Meulemeester K, et al. 2017	Comparing trigger point dry needling and manual pressure technique for the management of myofascial neck/shoulder pain: a randomized clinical trial	RCT	n=42; G1=22 manual pressure (MP), G2=20 DN	Condition: myofasical neck and shoulder pain	myofascial neck and shoulder pain	manual pressure	4 sessions	upper trapezius, levator scapulae, middle trapezius primarily; not exclusive	yes	0	NPRS, PPT, NDI	NPRS, PPT, NDI improved but not superior to manual pressure	Results: NDI, numerical rating scale, PPT, muscle elasticity and stiffness (myoton PRO) - no significant difference in any category but both treatments led to positive effects (all statistically significant)	no
					Purpose: to compare DN and manual pressure technique
					Duration: 4 treatments; 3 month followup									Implications: either modality is useful in TrP
					Intervention: DN TrP repeated until relaxation noted
					Comparison: manual pressure with wooden cone 60 sec over MFTrP
43	Eroglu PK, et al. 2013	A comparison of the efficacy of dry needling, lidocaine injection, and oral flurbiprofen Treatments in Patients with Myofascial Pain Syndrome: A Double-Blind (For Injection, Groups Only), Randomized Clinical Trial	RCT	n=60; G1=20 DN, G2=20 lidocaine injection, G3=20 oral flurbiprofen; all 3 got standardized home stretching	Condition: myofascial pain in the neck and back	myofascial pain in the neck and back	lidocaine + home stretching or oral flurbiprofen + home stretching	2x daily, 7 days for medication; 1x DN or lidocaine; 1 session DN	trapezius, rhomboid, supraspinatus	no	active stretching	VAS, PPT, ROM, NHP-QoL	VAS, PPT, ROM, NHP-QoL improved but not superior to other interventions	Results: VAS, algometry at the MFTrP, neck and shoulder AROM, nottingham health profile for QoL; all three groups had improvements in all categories at both 3 and 14 days with no significant difference between the groups	no
					Purpose: to compare DN, lidocaine and oral flubiprofen on myofascial pain
					Duration: oral medication - 2x 100mg per day, 7 days; 1x DN or lidocaine injection with f/u 3 and 14 days from baseline									Implications: as every patient received exercise prescription, determining the effects is unclear. DN is cheaper option but more time consuming
					Intervention: DN + home stretch
					Comparison: lidocaine or oral flurbiprofen
44	Fernandez-Carnero J, et al. 2017	Effectiveness of different deep dry needling dosages in the treatment of patient with cervical myofascial pain: a pilot RCT	RCT	n=84 DDN to upper trapezius; 21 no local twitch response (LTR); 21 1-4 LTR; 21 5-6 LTR; 21 treated until no twitch response	Condition: upper trapezius MTrP	cervical myofascial pain	comparison of different local twitch responses (0, 4, 6, 6+)	1 session	upper trapezius	yes	0	VAS, ROM, PPT, NDI	VAS, ROM, PPT, NDI all improved but no significant differences between groups	Results: VAS, NDI, C-ROM, PPT - improvement in all; not different between dosages, higher number of patient improvement MCID in decreased LTR	N/A	those with more LTR's appear to do better
					Purpose: to determine DN dosage in neck pain, MtrP upper trapezius
					Duration: 1 treatment; follow up 48 hr, 72 hr , 1 week									Implications: elicitation of an LTR does not seem to be related to clinically significant improvement in MFTrP
					Intervention: DN upper trapezius, active MTrP
					Comparison: different LTR before needle withdrawn
45	Ga H, et al. 2007	Dry needling of trigger points with and without paraspinal needling in myofascial pain syndormes in elderly patients	RCT	n=40 seniors (age 63-90); G1=18 DN of TrP only, G2=22 of TrP plus paraspinal needling	Condition: myofascial TrP of upper trapezius	upper trapezius TrP	upper trapezius DN + multifidi C3-5 DN	3 sessions	upper trapezius, upper trapezius + C3-5 multifidi	yes	0	VAS, PPT, ROM, geriatric depression scale short form (GDS- SF)	VAS,PPT, ROM, GDS-SF only improved significantly in the IMS group	Results: VAS (plus FACES), PPT, PROM, geriatric depression scale short form (GDS- SF); VAS faces and PPT significant improvement in both; no difference between treatments; GDS-SF - no significant difference in dry needling only, significant change with additon of multifidi needling; PROM improved significantly except for extension in DN only.	N/A
					Purpose: to compare these techniques
					Duration: 3 treatments; one week apart each									Implications: slightly more subjective pain reduction with addition of paraspinal plus DN. Improved GDS-SF in paraspinal group only
					Intervention: Dry Needling to upper trapezius TrP
					Comparison: Dry needling to upper trap plus multifidi C3-5
46	Gerber LH, et al. 2015	Dry needling alters trigger points in the upper trapezius muscle and reduces pain in subject with chronic myofascial pain	CT	n=52 with neck or shoulder pain with active TrP	Condition: MFTrP in upper trapezius	chronic myofascial pain in the upper trapezius	none	3 sessions over 3 weeks	upper trapezius	yes	0	Verbal Pain Scale, ROM, PPT, BPI, ODI, SF-36, POMS	Verbal pain scale, ROM rotation asymmetry, PPT, SF-36 for mental health and physical functioning, ODI	Results: Verbal Pain Scale, AROM, PPT, brief pain inventory (BPI), Oswestry disability, SF-36, mood state profile; pain reduction (verbal analog scale, PPT, BPI) - significantly correlated with change in status from active to latent or active to gone is correlated with pain changes; neeedling positive correlation with increased AROM; decreased disability.	N/A
					Purpose: to determine whether dry needling of active TrP neduces pain and alters spontaneous pain activity?
					Duration: 3 treatments over 3 weeks									Implications: 3 treatments over three weeks has a significant effect on pain and ROM in upper trapezius latent TrP
					Intervention: all received 3 successive DN sessions once per week
					Comparison: none
47	Gerber LH, et al. 2017	Beneficial effects of dry needling for treatment of chronic myofascial pain persist for 6 weeks after treatment completion	CT	n=45	Condition: cervical pain greater than 3 months, chronic MFTrP in upper trapezius	upper trapezius TrP	none	3 sessions over 2 weeks	upper trapezius	yes	0	VAS, ROM, PPT, BPI, ODI, SF-36, POMS	VAS, BPI, PPT, ROM (assymetry of sidebending improved for those with unilateral MFTrP), ODI, SF-36,, POMS	Results: VAS (sig. improved), BPI (brief pain inventory) [sig improvement], PPT [sig improvement], C-AROM [assymetry of sidebending improved for those with unilateral MFTrP], Oswestry [sig improvement], SF-36 [sig improvement], POMS (profiles of mood states); pre-tx baseline and 8 weeks-post f/u (6 weeks post last treatment)	N/A
					Purpose: to determine if DN is effective for chronic cervical pain associated with MFTrP in upper trapezius
					Duration: 3 treatments over a maximum of 2 weeks									Implications: reduction of pain scores after DN, patients with higher baseline VAS scores are less likely to respond to DN
					Intervention: DN
					Comparison: none
48	Guthrie RM, Chorba R 2016	Physical Therapy treatment of chronic neck pain: A discussion and case study using dry needling and battlefield acupuncture	CR	n=1; 51 y.o. male; DN with tua twitch, auricular acupuncture, IASTM	Condition: chronic neck pain	chronic neck pain	N/A	8 sessions	splenius capitis, semispinalis capitis, upper and middle trapezius, levator scapulae, infraspinatus, cervical and thoracic multifidi	no	auricular acupuncture + PT	NPRS, medication use	NPRS reduced from 8-9/10 to 1/10, 85% medication use reduction (pain and sleep medication)	Results: NPRS (8-9/10 to less than 1/10) sleep quality, better function, medication reduction (85%)	N/A
					Purpose: previous failed PT
					Duration: 8 treatments									Implications: over 8 weeks, once a week, significant improvement.
					Intervention: needling techniques plus standard PT
					Comparison: N/A
49	Hayta E, Umdu NM 2016	A randomized trial to study the comparison of trigger point dry needling verses kinesio taping technique in myofascial pain syndrome during a 3-month follow-up	RCT	n=55; 28 DN, 27 kinesiotaping	Condition: painful upper trapezius MTrP	upper trapezius TrP	kinesiotaping	taping - 3 day intervals for 2 weeks; DN - 2 sessions per week for 2 weeks; 4 sessions DN	upper trapezius	yes	0	VAS, NDI, NHP	VAS improved in both groups; NHP, NDI significantly improved in DN group only	Results: baseline, 4 week, 12 week - VAS, NDI, nottingham health profile (NHP); VAS significantly lower in both groups at 4 weeks and week 12; no significant differences between the groups VAS and NDI; only between group difference is NDI lowered for DN at week 4 and 12.	yes
					Purpose: to determine difference between DN andm KT in upper trapezius MTrP
					Duration: taping - 3 day intervals for 2 weeks; DN - 2x/wk for 2 weeks									Implications: no significant differences between therapies?
					Intervention: DN and kinesiotaping
					Comparison: N/A
50	Hong C-Z 1994	Lidocaine injection versus dry needling to myofascial trigger point: the importance of the local twitch response	RCT	n=58; G1=35 injection with 0.5% lidocaine (9 of which moved to 1A which didn’t have twitch response); G2=23 DN (8 moved to 2A non-LTR); 1A and 2A are non-LRT	Condition: myofascial trigger points in the upper trapezius	Trp	lidocaine	1 session (hypodermic needle)	upper trapezius	yes	0	verbal pain scale, PPT, ROM	verbal pain scale, PPT, ROM through 2 weeks in both groups	Results: immediate effects - no significant differences. 2 weeks - pain intensity reduction was significantly lower in injection group although both decreased. Little tx effect in non-LTR's	no	those with LTR had a greater response
					Purpose: to see difference between TRP inj and DN
					Duration: 1 tx assessed at time, at 2 weeks post-tx									Implications: any needling may have an effect
					Intervention: DN with hypodermic needle
					Comparison: lidocaine injection with multiple insertions
51	Ilbuldu et al. 2004	Comparison of laser, dry needling, and placebo laser treatments in myofascial pain syndrome	RCT	n=60 women; all 3 got stretching and exercises; G1=placebo laser, G2=DN, G3=laser	Condition: TrP in upper trapezius	myofascial pain, upper trapezius TrP	laser, placebo laser	4 sessions over 4 weeks	upper trapezius	no	regular exercise - trapezius, pectoralis stretching	VAS, PPT, medication use	VAS at rest and activity, PPT (threshold and tolerance), analgesic use through 6 months; laser and placebo 12 visits.	Results: pain, cervical ROM, functional status (nottingham health); conclusions that short term significant decrease in pain and increase pain threshold in laser which was superior to other groups however no differences at 6 mo; improve PPT laser over DN and placebo (effect disappeared at 6 mo). pain tolerance - no difference in groups. laser group used fewer analgesic tablets compared to other g…	no	cost effective with DN
					Purpose: to compare
					Duration: 4 weeks with pre, post, and 6 mo assessment									Implications: laser and DN provide short term benefit, laser superior in most findings. No long-term findings were significant.
					Intervention: group 3 - b/l upper trap 3x wk, 12 sessions total; group 2 DN upper trap 1x wk, 4 weeks;
					Comparison: DN and DN+
52	Irnich D, et al. 2002	Immediate effects of dry needling and acupuncture at distant points in chronic neck pain: results of a randomised, double-blind, sham-controlled crossover trial	RCT	n=36; non-local acu with local DN (various points in neck region) and sham laser acupuncture; cross-over study	Condition: chronic neck pain and limited cervical mobility	chronic neck pain and limited cervical mobility	sham laser acupuncture	1 session of each for each patient with 1 week washout period	trapezius, spenius capitis, SCM, levator scapulae, paravertebrals, scalenes, semispinalis capitis	no	distal acupuncture	ROM, VAS, 11 point Lickert for assessment of change	VAS, ROM slightly	Results: motion VAS (6 cardinal planes), total ROM, assessment of changes of general complaints (11pt Lickert scale of general complaint change); motion related pain acu at non-local reduced pain scores, ROM and patient assessment of change more than DN and sham; DN led to non-significant reduction in pain, significant increased ROM; sham	no	distal acupuncture appears more beneficial than local DN
					Purpose: to evaluate immediate effects of two different modes of acupuncture
					Duration: 30 minutes									Implications: Acu at distant points is superior to DN and DN is ineffective for motion-related pain
					Intervention: needle acu at distant point, DN at local MFTrP
					Comparison: sham laser
53	Jimbo S, et al. 2008 Experiment 1	Effects of dry needling at tender points for neck pain (Japanese: katakori): near-infrared spectroscopy for monitoring muscular oxygenation of the trapezius	CT	Experiment 1: n=9 experimental, 4 control	Condition: neck pain	neck pain	control - no intervention	1 session	upper trapezius	yes	0	VAS	VAS significantly improved in experimental	Results: DeoxyHb, Hb, (sdO2 on TrP), VAS (before, after needling); VAS significantly improved in experimental; no significant change in Hb or sdO2	yes
					Purpose: measure changes in oxy and deoxy Hb (upper trap) before, during and after DN; VAS before and after
					Duration: 1 tx, 6 needles, upper trapezius near TrP									Implications:
					Intervention: DN;
					Comparison: 4 controls
53	Jimbo S, et al. 2008 Experiment 2	Effects of dry needling at tender points for neck pain (Japanese: katakori): near-infrared spectroscopy for monitoring muscular oxygenation of the trapezius	CT	Experiment 2: n=13, no controls	Condition: neck pain	neck pain	None	2 sessions	upper trapezius	yes	0	VAS	VAS significantly improved day after needling in 12/13, statistically significant; no significance in isometrics then needling	Results: VAS, sdO2 ; VAS significantly improved day after needling in 12/13, statistically significant; no significance in isometrics then needling	N/A	isometrics prior to DN do not improve pain reduction scores
					Purpose: to determine effect of isometric contraction and then DN
					Duration: 2 tx									Implications: aerobic capacity improved the day after needling; DN at tender points decreases neck pain day of and day after needling
					Intervention: isometric contraction, then DN
					Comparison: none
54	Kamanli A, et al. 2005	Comparison of lidocaine injection, botulinum toxin injection, and dry needling to trigger points in myofascial pain syndrome	RCT	n=29; G1=10 lidocaine (32 TrP), G2=10 DN (33 TrP), G3=9 BTA (22 TrP)	Condition: myofascial pain syndrome cervical or peri-scapular MFTrP - trapezius, levator scapulae, teres minor, supraspinatus, infraspinatus	myofascial pain syndrome	lidocaine, botulinum toxin-A	1 session	trapezius, levator scapulae, teres minor, supraspinatus, infraspinatus	yes	0	ROM, PPT, VAS, NHP, hamilton anxiety and depression inventory	PPT and VAS improved in all groups, lidocaine PPT improved over DN, VAS lower in DN and BTA than lidocaine; DN - PPT increased, VAS decreased, ROM increase; intergroup differences - VAS and disability lidocaine significantly improved over DN; NHP improved in lidocaine and BTXA but not in dry needling	Results: C-AROM, PPT, VAS, nottingham health profile (NHP), hamilton anxiety and depression inventory; lidocaine - pain, fatigue and work disability significantly decreased, PPT increased one month after, NHP improved; DN - PPT increased, VAS decreased, ROM increase. not significant change - fatigue, work disability, NHP, hamilton; BTX-A - PPT, VAS improved significantly, EVERYTHING improved; int…	no
					Purpose: compare treatment modalities for MFTrP
					Duration: 1 tx each; measurements are before, immediately after and 1 month post-tx									Implications:
					Intervention: DN, botulinum or lidocaine
					Comparison:
55	Karakurum OK, et al. 2001	The 'dry-needle technique': intramuscular stimulation in tension-type headache	RCT	n=30 females; G1=15 DN, G2=15 placebo (superficial) DN	Condition: 20 chronic, 8 episodic, 2 episodic with migraine w/o aura TTH	tension-type headache	deep DN, superficial DN	4 sessions	splenius capitus at mastoid and C5, mid-trapezius	yes	0	headache index, ROM	both groups improved headache index, ROM improved in deep DN over superficial	Results: headache diary (pre-treatment analysis), pain intensity (0-4 scale), trigger point tenderness (0-3), C-ROM (0-3), HA index (HA intensity x HA duration in days); evaluation baseline and after week 4; both groups had significant post-treatment decrease in headache index with no difference between, ROM and tenderness improved in DN group only	N/A
					Purpose: to compare DN and "placebo DN of subcutaneous points"
					Duration: 4 treatments at weeks 1, 2, 3, 4									Implications: dry needling may be effective for TTH
					Intervention: active group - dry needling of trigger points (L and R of splenius capitis at level of mastoid, cervicis at C5, mid-trapezius - 6 needles)
					Comparison: control - needling at same sites, subcutaneous needling
29	Lapeer GL.. 1989	Postsurgical myofascial pain resolved with dry-needling. Treatment protocol and case report.	CR	n=1	Condition: chronic myofascial neck pain	chronic neck pain	none	4 sessions over 10 days	platysma	no	various medication - aspirin, diltiazam, oxazepam	patient reported pain	self-reported resolution of neck pain post-treatment and 6 months post-treatment.	Results: resolution of neck pain in a single patient with chronic myofascial neck pain	N/A
					Purpose: to describe dry needling in a case of myofascial neck pain
					Duration: 4 sessions over 10 days									Implications: DN may be beneficial for post-surgical myofascial neck pain
					Intervention: DN
					Comparison:
56	Lari AY, et al. 2016	The effect of the combination of dry needling and MET on latent trigger point upper trapezius in females	RCT	n=60; G1=20 DN and muscle energy technique (MET), G2=20 MET only, G3=20 DN only; 18-30 y.o.	Condition: latent upper trapezius MFTrP	latent TrP	DN+MET vs MET vs DN	3 sessions	upper trapezius	DN - yes; DN+MET - no	MET	VAS, PPT, ROM	all groups improved in VAS, PPT, ROM; DN+MET was superior to DN and MET alone	Results: pain intensity VAS, PPT, ROM; all three tx groups statistically significant decreased VAS, increased PPT and ROM; DN + MET was significantly better than other groups, no difference between MET and DN only
					Purpose: to compare DN, MET, and DN with MET on upper trapezius MFTrP
					Duration: 3 tx in one week with at least 2 days in between									Implications: DN + MET seems to have the best results
					Intervention: MET - Levit PIR; DN - fanning
					Comparison:
57	Leon-Hernandez et al. 2016	Immediate and short term effects of the combination of dry needling and percutaneous TENS on post-needling soreness in patients with chronic myofascial neck pain	RCT	n=62; G1=31 DN only; G2=31 DN+PENS	Condition: chronic myofascial neck pain and active MFTRP in upper trap	chronic myofascial neck pain with active TrP in upper trapezius	DN with PENS	1 session	upper trapezius	yes	0	NDI, PPT, ROM, VAS for general pain and post-needling soreness	NDI (significant both, no difference between), VAS (post-needling soreness PENS better than DN only)	Results: NDI (significant both, no difference between), VAS (post-needling soreness PENS better than DN only, DN alone only improvement was 72hrs), PPT (immediate response PENS, not DN), C-AROM (no difference between and no significant change in either); checks pre-tx, post-tx, 24hrs, 48hrs, 72hrs post; DN	no
					Purpose: investigate immediate and short term effects of DN and PENS on MFTrP of upper trap
					Duration: 1 tx									Implications: addition of PENS post-DN has some positive clinical effects
					Intervention: 1 tx DN, 72hr follow up
					Comparison: DN with percutaneous electrical nerve stimulation (PENS)
30	Lewit K. 1979	The needle effect in the relief of myofascial pain	CS	n=241; 81 male, 161 female	Condition: painful myofascial and vertebrogenic disorders	painful myofascial and vertebrogenic disorders	none	unknown	*posterior arch of C1, spinous process of C2, levator scapulae, trapezius, acromioclavicular joint, unknown other spinous processes, miscellaneous - structures, not muscles treated	no	"Other therapy" was given to 244 patient at the time of this study. Unknown exact type of additional treatment	pain reported by patient pre and post-treatment	patient reported pain	Results: immediate analgesia without hypesthesia was observed in 86.8% of cases. Permanent relief of tenderness in the needled structure was obtained for 92 structures; relief for several months in 58; for several weeks in 63; and for several days in 32 out of 288 pain sites followed up.	N/A	DN performed on multiple spinal and non-spinal structures and sites. We will report the ones related to SRDs
					Purpose: to describe results of DN for painful myofascial and vertebrogenic disorders
					Duration: not defined									Implications: Difficult to determine specific effects due to case series design
					Intervention: DN
					Comparison: none
58	Llamas-Ramos R, et al. 2014	Comparison of the short term outcomes between trigger point dry needling and trigger point manual therapy for the management of chronic mechanical neck pain: a randomized clinical trial	RCT	n=94; G1=47 DN, G2=47 manual therapy	Condition: chronic mechanical neck pain	chronic mechanical neck pain with upper trapezius TrP	manual therapy - pressure release over upper trapezius 3x per session, passive stretching, thumb-index rolling of taut bands cross friction	2 sessions	upper trapezius	yes	0	NPRS, ROM, PPT, Northwick park neck pain questionnaire (Spanish)	Statistically significant improvement in both groups NPRS, Northwick, PPT, ROM. Similar improvements in all measures in both groups, DN superior to manual therapy for PPT.	Results: assessed baseline, one-day post for each treatment; 1 week and 2 weeks after second treatment; 11pt NPRS, Cervical ROM, PPT over SP of C7; northwick-park neck pain questionnaire (spanish) at baseline and 2 week f/u; DN similar to manual therapy for pain, ROM. Increased PPT in DN	yes
					Purpose: to compare DN and manual therapy
					Duration: once per week, two weeks of DN and manual therapy									Implications: 2 sessions of DN or manual therapy have similar outcomes in everything except for PPT in which DN is superior.
					Intervention: DN of upper trapezius MFTrP 25-30 seconds
					Comparison: pressure release over upper trapezius 3x per session, passive stretching, thumb-index rolling of taut bands cross friction
59	Mejuto-Vazquez, MJ et al. 2014	Short Term changes in neck pain, widespread pressure pain sensitivity, and cervical range of motion after the application of trigger point dry needling in patients with acute mechanical neck pain: a randomized clinical trial	RCT	n=17; G1=9 single session TrP DN, G2=8 no treatment	Condition: acute unilateral idiopathic mechnical neck pain without instability or VBA insufficiency, active TrP in upper trapezius	acute unilateral mechanical neck pain with active upper trapezius TrP	control - no intervention	1 session	upper trapezius	yes	0	NPRS, PPT, ROM	NPRS, PPT, ROM	Results: 11pt NPRS, PPT at C5/C6 z-joint, 2nd metacarpal, tibialis anterior; statistically significant decrease neck pain intensity, pressure pain sensitivity, increase in cervical ROM	yes
					Purpose: compare DN to no intervention
					Duration: single session of DN									Implications: single session of DN may decrease pain, pain pressure threshold and increase ROM in acute mechanical neck pain
					Intervention: DN to upper trapezius
					Comparison: no intervention
60	Myburgh C, et al. 2012	Skeletal mucle contractility, self-reported pain and tissue sensitivity in females with neck/shoulder pain and upper trapezius myofascial trigger points- a randomized intervention study	RCT	n=77 female office workers, with or without shoulder pain; G1=20 symptomatic- DDN, G2=21 asymptomatic- DDN, G3=20 symptomatic- superficial DN, asymptomatic superficial DN-20	Condition: neck/shoulder pain in the upper trapezius region	neck/shoulder pain with upper trapezius TrP	SDN and DDN	1 session	upper trapezius	yes	0	NPRS, PPT	NPRS, PPT. (DDN more effective at reducing self reported pain compared to superficial immediately following treatment)	Results: muscle contractile characteristics (max isometric muscle force Fmax, rate of force development RDF) - shoulder elevators and abductors done baseline, immediately post and 48 hours post tx [no significant difference]; NRS-101 (baseline and 48 hours post) [no difference superficial vs deep 48 hours post, was significant symptomatic vs asymptomatic]; PPT (baseline, immediate post and 48 hou…	N/A
					Purpose: to compare deep and superficial dry needling in symptomatic and non-symptomatic neck/shoulder pain
					Duration: 1 tx, clockwise fanning									Implications: DDN more effective at reducing self reported pain compared to superficial immediately following treatment, post-needling soreness almost exclusively seen in symptomatic patients
					Intervention: superficial vs. deep dry needling
					Comparison:
61	Ozden AV, et al. 2016	Evaluation of the sympathetic skin response to the dry needling treatment in female myofascial pain syndrome patients.	CT	n=60; G1=29 with trapezius pain, G2=31 healthy	Condition: trapezius muscle pain	trapezius muscle pain	none	3 sessions, once a week for 3 weeks	trapezius	yes	0	Sympathetic Skin Response, VAS, PPT	SSR, VAS and PPT improved in symptomatic group; no SSR change in healthy group	Results: sympathetic skin response [significantly different in experimental vs. control, only on the right side], VAS [improved in the patient group], PPT [improved in patient group] taken before, immediately after 4th week of treatment	N/A
					Purpose:
					Duration: 3 DN treatments, once a week for 3 weeks.									Implications: SSR may be a tool to measure e
					Intervention: DN to upper trapezius in patients with pain
					Comparison: DN to upper trapezius in patients without pain
62	Patra RC, et al. 2018	Effectiveness of C1-C2 sustained natural apophyseal glide combined with dry needling on pressure point threshold and headache disability in cervicogenic headache	RCT	n=115; G1=39 DN, G2=38 C1-C2 SNAGs, G3=38 combined treatments	Condition: cervicogenic headache	cervicogenic headaches	DN vs SNAG vs DN+SNAG	unknown sessions over 6 weeks	suboccipitals, cervical paravertebrals and trapezius	DN - yes; DN+SNAG - no	SNAG in the combined group	PPT, SF-36	all groups improved, combined group most significant improvement	Results: PPT, HDI; all groups showed improvement but combined group showed most improvement	no
					Purpose: to compare DN to apophyseal glide, or combination in the reduction of cervicogenic headache
					Duration: 6 weeks									Implications:
					Intervention: DN suboccipitals and trapezius, apophyseal glide C1-C2
					Comparison:
63	Pavkovich R 2015	The use of dry needling for a subject with acute onset of neck pain: case report	CR	n=1 64 y.o. female, NP after lifting heavy boxes; multi-level surgical fusions prior	Condition: MFTrP in upper trapezius, levator scap, supra and infraspinatus all on R	TrP	none	2 sessions	levator scapulae, upper trapezius, infraspinatus and supraspinatus	yes	0	QVAS, NDI, ROM	improvement in pain and minimal AROM, NDI	Results: improved pain with QVAS, disability with NDI, no change in AROM except RLF	N/A
					Purpose: to determine effectivenes, pain improvement
					Duration: 2 sessions DN to aforemention mm									Implications: DN was beneficial in this case
					Intervention: DN
					Comparison: N/A
64	Priyanka M, Tilak TG 2017	Compare the effectiveness of dry needling therapy versus cryotherapy on patients with upper trapezius trigger.	RCT	n=50; G1=25 cryotherapy and stretch technique, G2=25 DN and stretch technique	Condition: upper trapezius MTrP	upper trapezius TrP	cryotherapy +stretching	up to 10 sessions, fewer if patient experienced acceptable improvement	upper trapezius	no	stretching	VAS, ROM	DN slightly improved in VAS, C-LF as compared to cryotherapy; DN showed more immediate improvement	Results: VAS, cervical lateral flexion with goniometer, tenderness grading scale all of which were slightly better in DN group	yes
					Purpose: to compare DN and cryotherapy
					Duration: 10 sessions									Group B, needling, had greater immediate effects and quicker improvement.
					Intervention: DN with stretching
					Comparison: Cryotherapy with stretching
24	Raessadat SA, Rayegani SM, Sadeghi F, Rahimi-Dehgolan S. 2018	Comparison of ozone and lidocaine injection efficacy vs dry needling in myofascial pain syndrome patients.	RCT	n=62; G1=20 DN; G2=20 lidocaine; G3=22 ozone injection	Condition: Trp in upper trapezius	TrP	lidocaine injection, ozone injection with acetaminophen and ice massage up to 48 hours post-treatment	1 session	upper trapezius	no	acetaminophen and ice massage up to 48 hours post-treatment	VAS, PPT, cervical ROM, NDI	all 3 methods had improvement in all 4 measures, no statistical difference in efficacy	Results: OI, LI, DN were significantly effective	no
					Purpose: evaluate efficacy of ozone injection compared to lidocaine or dry needling
					Duration: 1 treatment with									Implications: All 3 effective, ozone slightly better than LI and DN at 4 weeks post-treatment. LI and OI were slightly more effective than DN, but not significantly.
					Intervention: single treatment of dry needling with 4 week follow-up
					Comparison: single treatment of either ozone injection, lidocaine injection with 4 week follow-up
65	Rayegani SM, et al. 2014	Comparison of dry needling and physiotherapy in treatment of myofascial pain syndrome	RCT	n=37 with MPS of upper trapezius; G1=19 DN, G2=18 PT; 28 completed the study - 14 DN and 14 PT	Condition: MPS of upper trapezius	TrP	physiotherapy	1 session, 2 TrP	upper trapezius	no	upper trapezius self stretching	VAS, SF-36, PPT	VAS, PPT at 1 week; VAS, PPT and some SF-36 at 1 month	Results: symptom duration (mo), pain at rest, pain at night, pain with activity, PPT at TrP, VAS, SF-36 (Persian); no significant difference between groups	equal effect on myofascial pain in the upper trapezius
					Purpose: to compare 1 session of DN to 10 session of mixed physiotherapy
					Duration: DN 1 tx, PT 10 sequential therapies, 3x per week plus 1									Implications: DN preferred as it is less time intensive for patient and clinician
					Intervention: DN to upper trapezius, capsaicin cream, home stretching
					Comparison: PT - hot pack, TENS, US, UT stretch by therapist, home stretching
66	Sato K, et al. 2014	Effectiveness of dry needling reduction myofascial trigger point pain in the trapezius muscle	RCT	n=30, G1=15 DN to trapezius into TrP, G2=15 DN to trapezius into region free of pain.	Condition: Trapezius MFTrP	TrP	TrP needling vs. non-TP needling	1 session	upper trapezius	yes	0	VAS, PPT	VAS, PPT improved; TrP DN superior	Results: VAS, PPT	N/A
					Purpose: to determine whether dry needling was effective in reducing pain in the trapezius
					Duration: 48 hours of dry needling									Implications: DN most effective when performed to the site of pain
					Intervention: Dry needling into TrP
					Comparison: Dry needling into non-painful area in trapezius
67	Sillevis R, 2011	The use of dry needling in combination with manual therapy techniques for a patient with cervicogenic headache: a case report.	CR	n=1	Condition: cervicogenic headaches	cervicogenic headache	N/A	9 sessions	suboccipitals, SCM, C4-T1 paravertebrals	no	manipulation, myofascial techniques	VAS, NDI, ROM	VAS, NDI, AROM	Results: VAS and NDI improved significantly	N/A
					Purpose: CASE REPORT?
					Duration: 9 tx over 5 weeks									Implications: DN with manual therapies successfully relieved a patient with 12 year history of cervicogenic headaches
					Intervention: DN to suboccipital and C4-T1 paravertebral, manipulation, myofascial techniques
					Comparison: none
68	Sedighi et al. 2017	Comparison of acute effects of superficial and deep dry needling into trigger points of suboccipital and upper trapezius muscles in patients with cervicogenic headaches	CT	n=30; G1=15 superficial DN, G2=15 deep DN	Condition: cervicogenic headaches, MFTrP in suboccipital and upper trapezius	cervicogenic headaches - TrP	superficial vs. deep DN	1 session	suboccipital, upper trapezius	yes	0	Headache index, ROM	Headache index, AROM; deep DN superior	Results: headache index (headache intensity x days with headache) [no difference between immediately or 1 week-post, 1 week post did have positive effect both]; C-AROM also with 0-4 pain in ROM [DDN improvement all ROM except extension, SDN only improvement in LLF], FRI (functional rating index) [both groups significant improvements, DDN superior 1 week-post], trigger point tenderness 0-3 with ma…	N/A
					Purpose: to compare superficial and deep DN
					Duration: 1 session									Implications: ROM and FRI, DDN was superior to SDN
					Intervention: on superficial vs deep
					Comparison: superficial vs deep DN
25	Segura-Perez M et al. 2017	A multimodal approach for myofascial pain: a prospective study.	CT	n=164; n=102 for cervicobrachial	Condition: myofascial pain syndrome	myofascial pain syndrome	none	5 sessions over 4 weeks	infraspinatus (87/102), upper trapezius (65/102)	no	spray and stretch, kinesiotaping, eccentric exercise, patient education	VAS	VAS; although specific changes per region not reported	Results: pain was reduced in patient with myofascial pain syndrome in multiple body regions using DN plus other interventions	N/A	separated cervical and TLP region in this study which also included other regions
					Purpose: to analyze pain intensity in patients with myofascial pain using multimodal rehabilitation using dry needling
					Duration: 5 sessions over 4 weeks									Implications: DN may be useful as part of a multimodal treatment protocol for myofascial pain
					Intervention: DN, spray and stretch, kinesiotaping, eccentric exercise, patient education
					Comparison: none
69	Segura-Orti E, et al. 2016	Trigger point dry needling versus strain-counterstrain technique for upper trapezius myofascial trigger points: a randomised control trial.	RCT	n=34; G1=12 DN x 3 sessions [10 finished]; G2=10 strain/counterstrain (SCS) x6 [8 finished]; 12 sham SCS x6 over 3 weeks [6 finished]	Condition: upper trap MFTrP	TrP	strain-counterstrain technique, sham strain-counterstrain	3 sessions	upper trapezius	yes	0	VAS, ROM, PPT, NDI	improvements in VAS, ROM, PPT, NDI without group difference; VAS improved quicker with DN	Results: Elicited VAS; PPT; NDI no significant differences between groups; DN v. SCS no differences; PPT improved over time in all groups but was small; NDI decreased significantly only in SCS	No	possibly suggests that DN is more efficient than strain-counterstrain technique in terms of session #
					Purpose: to compare DN and SCS and sham
					Duration: 3 weeks,									Implications: DN is safe, no major side effects but no important differences in any of the groups.
					Intervention: DN 3 sessions over 3 weeks
					Comparison: SCS and sham SCS x6 over 3 weeks
70	Shanmugam S, Mathias L 2017	Immediate effects of paraspinal dry needling in patients with Acute Facet Joint Lock Induced Wry Neck	CT	n=21	Condition: Wry Neck	acute facet joint lock induced wry neck	N/A	1 session	cervical paravertebrals	no	manual pressure to needling site	VAS, ROM	VAS, ROM at 24 hours and 1 week	Results: VAS, ROM @ immediate, 24 hours, 1 week; 73.5/100 pre-->19/100 VAS-->6-->2; ROM improved in all planes substantially - no statistical analysis	N/A
					Purpose: Evaluate effects of paraspinal DN on movement deficit due to facet locking in wry neck
					Duration: 1 session paraspinal DN; 12-15 min									Implications: good preliminary study for this condition, needs control and larger population size
					Intervention: Paraspinal DN
					Comparison: none
26	Srbely JZ et al. 2010	Dry needle stimulation of myofascial trigger points evokes segmental anti-nociceptive effects.	RCT	n=40; 21 male, 19 female	Condition: TrP	TrP	sham - DN to non-painful region nearby	1 session	supraspinatus	yes	N/A	PPT	PPT for short-term, locally only	Results: DN appeared to have local short-term anti-nociceptive effects	yes, short-term only
					Purpose: to assess whether DN improves anti-nociceptive effects in other neurologically linked trigger points
					Duration: 1 session									Implications: 1 DN treatment evokes short-term anti-nociception
					Intervention: DN
					Comparison: sham DN - DN to non-painful region nearby
71	Sterling M, et al. 2015	Dry-needling and exercise for chronic whiplash-associated disorders: a randomized single-blind placebo-controlled trials	RCT	n=80; G1=40 DN and G2=40 sham DN (with exercise both)	Condition: WAD	chronic-WAD	sham DN	6 sessions over 3 weeks	trapezius, levator scapulae, splenius capitis, semispinalis capitis, spinalis capitis	no	6 week cervical exercise program	NDI, self-rated improvement scale	NDI	Results: NDI, DN and exercise better at 6 and 12 mo, not better at 6 and 12 weeks. Tx effects small and not that worthwhile. Self-rated recovery - no significance.	yes, at 6 and 12 months
					Purpose: compare DN and sham both with exercise in WAD
					Duration: 6 DN tx over 3 weeks of tx and 3 weeks of 4 exercise treatments; assessed at baseline, 6 weeks, 12 weeks, 6 mo, 12 mo									Implications: DN vs. sham - no clinical differences, no clinical effectiveness. At odds with previous research which has suggested DN has significant short term effects, not as much long-term.
					Intervention: DN plus exercise
					Comparison: sham DN vs exercise
72	Tasoglu O et al. 2017	Comparison of two different dry needling techniques in the treatment of myofascial pain syndrome	RCT	n=72; G1=26 completed DDN, G2=28 completed "peppering"	Condition: myofascial pain syndrome of peri-cervical and peri-scapular regions	myofascial pain syndrome	peppering vs deep DN	3 sessions	cervical region musculature* unknown musculature	no	home self-stretching program	VAS, Nottingham extended activities of daily living scale (NEADLS), BDI	VAS, NEADLS and BDI all improved up to 12 weeks	Results: VAS, ADLs via Nottingham (NEADLS), Beck Depression (BDI) measured pre-tx, 1 week following, 5 weeks following, 12 weeks following	N/A
					Purpose: to compare DDN and peppering techniques
					Duration: 3 sessions of DN, once a week with home program of trapezius stretching and isometric neck stretching									Implications: DDN and peppering appear to be helpful in alleviating pain, depression and improving ADLs up to 12 weeks
					Intervention: DDN vs peppering
					Comparison:
73	Tekin L, et al. 2013	The effect of dry needling in the myofascial pain syndrome: a randomized double-blinded placebo-controlled trial.	RCT	n=39; G1=22 DN, G2=17 sham needling placebo	Condition: myofascial pain syndrome of peri-cervical and peri-scapular regions	myofacial pain	sham DN	6 sessions	cervical region musculature* unknown musculature	yes	0	VAS, SF-36	VAS, SF-36	Results: VAS, QoL (part of SF-36); DN significant improvement with pain and QoL vs. sham, sham also improved;	yes
					Purpose: compare DN with blunted needle sham (non-penetrating )
					Duration: 6 sessions over 4 weeks									Implications: blunt needle may give stimulus, DN is effective for myofascial pain syndrome
					Intervention: DN with acu needles
					Comparison: sham DN
74	Venancio RA, et al. 2008	Different substances and dry-needling injections in patients with myofascial pain and headaches	RCT	n=45; G1=DN, G2=lidocaine w/o vasoconstrictor, G3=lidocaine w/ vasoconstrictor	Condition:myofascial pain patients with headaches (HA reproduced by palpation)	myofascial pain and headaches	DN vs lidocaine vs lidocaine + corticosteroid	1 session	masseter, temporalis, suboccipitals, trapezius	yes	0	symptom severity index, medication use	symptom severity index improved (all groups), medication use	Results: symptom severity index (freq, intensity, duration of pain), palpation for reproduction of CC at 1.5 kg, neck and masticatory mm., daily pain diary, pain questionnaire; assessment at baseline, 10 min after, 1 week, 4 weeks, 12 weeks; injections better than DN, vasoconstrictor better than without. injections reduced soreness.	no
					Purpose: to compare lidocaine with and without vasoconstrictor with DN as control
					Duration: 1 treatment									Implications:
					Intervention: lidocaine with vasoconstrictor, lidocaine without vasoconstrictor
					Comparison: DN
75	Venancio RA, et al. 2009	Botulinum Toxin, Lidocaine, and Dry-needling injections in patients with myofascial pain and headaches	RCT	n=45; G1=DN, G2=lidocaine w/o vasoconstrictor, G3=botulinum	Condition: myofascial pain patients with headaches (HA reproduced by palpation)	myofascial pain and headaches	DN vs botulinum vs lidocaine	1 session	masseter, temporalis, suboccipitals, trapezius	yes	0	symptom severity index, medication use	symptoms severity index , medication use (all groups)	Results: symptom severity index (freq, intensity, duration of pain), palpation for reproduction of CC at 1.5 kg, neck and masticatory mm., daily pain diary, pain questionnaire; assessments at baseline, 1 week, 4 weeks, 12 weeks; no significant difference for local HA sensitivity post-injection; DN has shorter period of relief compared to the medications	no	DN may have shorter period of relief
					Purpose: to compare botulinum, lidocaine and DN in headaches reproduced by myofacial trigger point palpation
					Duration: 1 tx									Implications: DN appeared to have a shorter period of relief, seems to be confounded by the fact that ibuprofen rescue medication was available to all patients
					Intervention: lidocaine, botulinum injections
					Comparison: DN (control in this study)
76	Wang G, et al. 2014	Effects of temperature on chronic trapezius myofascial pain syndrome during dry needling therapy	RCT	n=60 initial; G1=28 completed DN, G2=29 completed DN with needles heated to 44 degr C	Condition: chronic trapezius myofascial pain	chronic trapezius myofascial pain	DN alone vs DN+heat	1 session	upper trapezius	DN - yes; DN+heat - no	heat added in second group	VAS, PPT, SF-36	VAS, PPT improved at 7 day, 1 month, 3 months in both groups; with heat better at 1 and 3 months	Results: VAS, PPT, SF-36 taken at baseline, 7 days, 1 month, 3 months; VAS improved both groups at all points, no difference between groups; SF-36 quality of life improved at 1 month and 3 months only, both groups without difference between; PPT no significant differences between groups at 7 days but better in DN+heat at 1 month and 3 months.	N/A
					Purpose: to investigate the effects of temperature on DN in patients with chronic trapezius myofascial pain
					Duration: 1 tx									Implications: DN and heated DN are beneficial with some increased benefit seen with heated needles
					Intervention: DN+heat
					Comparison: DN
27	Yaghoubi Z et al. 2018	The effect of upper trapezius muscle dry needling treatment on sleep quality: A case report.	CR	n=1	Condition: upper trapezius trigger point	TrP - upper trapezius	none	6 sessions	upper trapezius	no	superficial effleurage	NPRS, sleep quality	NPRS, sleep quality	Results: DN appeared to have an effect on pain and sleep quality	N/A
					Purpose: to describe a dry needling approach for pain and sleep quality improvement
					Duration: 6 session over 6 weeks									Implications: Case report indicating that sleep quality may be improved with DN
					Intervention: DN, superficial effleurage
					Comparison: none
77	Zheng Y, et al.	Ultrasound-guided miniscalpel-needle release versus dry needling for chronic neck pain: a randomized controlled trial	RCT	n=169; G1= 88 miniscalpel-needle (MSN), G2=81 DN	Condition: chronic neck pain, presence of TrP (via palp and US), lower cervical paraspinal (or just cervical muscles?)	chronic neck pain, TrP	MSN	1 session	cervical paravertebrals	yes	0	VAS, NDI, SF-36	VAS, NDI, SF-36.	Results: VAS (MSN sig better than DN), NDI (MSN better), physical component and mental component scores (PCS) of SF-36 (MSN better); MCS no significant difference.	no	both were US-guided interventions
					Purpose: compare US guided mini-scalpel needling (UG-MSN) vs ultrasound guided dry needling (US-DN)
					Duration: single treatment, MSN and (2-3 pushes in and out for DN)									Implications: mini-scalpel is more damage, but under US less chance of damage
					Intervention: DN
					Comparison: MSN
78	Ziaeifar M, et al. 2014	the effects of dry needling on pain, pressure pain threshold and disability in patients with a myofascial trigger point in the upper trapezius muscle	RCT	n=33; G1=17 standard manual tx, G2=16 DN	Condition: trigger point upper trapezius	TrP	trigger point compression	3 sessions	upper trapezius	yes	0	VAS, PPT, DASH	DN superior in VAS; PPT and DASH improved both groups	Results: VAS, PPT, DASH - both significant improvement in all outcome measures; differences in DN and TCT only with VAS (DN better)	yes, for VAS	measurements only up to 2 days post
					Purpose: investigate effect of DN for upper trap TrP when compared to standard trigger point technique
					Duration: 3x per week, 1 week. Assessed 2 days after last tx									Implications: both procedures useful if pain reduction is the goal, especially VAS; small sample size
					Intervention: DN until no twitch
					Comparison: standard manual, TCT - trigger point compression technique
79	Ziaeifar M, et al. 2016	Clinical effectiveness of dry needling immediately after application on myofascial trigger point in upper trapezius muscle	RCT	n=31 females, non-pregnant; G1=14 DN, G2=17 ischemic compression	Condition: MFTrP upper trapezius	TrP	ischemic compression	3 sessions	upper trapezius	yes	0	NPRS, PPT	DN improved in NPRS, PPT at 2 days, not immediately	Results: taken before, immediately after and 2 days after each treatment; PPT, NPS; both groups, DN better than IC after 2 days for PPT (not immediately); IC greater effect size	yes, for NPS	measurements only up to 2 days post
					Purpose: to compare dry needling and ischemic compression
					Duration: 3x per week, 1 week. Assessed 2 days after last tx									Implications: DN and IC are both potentially useful
					Intervention: DN
					Comparison: ischemic compression

## Sheet: TLP
Table 4.2 Complete Data TLP Region
Reference Number	Author	Title	Research Methodology	Population (n)	Study Parameters	condition(s) treated with DN	comparison	duration	muscle treated	DN only?	treatment in addition to DN	outcome tool(s)	outcomes improved with DN	Results and Implications	was DN superior?	comments
80	Ahn K, et al. 2010	Fluoroscopically guided transforaminal epidural dry needling for lumbar spinal stenosis using a specially designed needle	CT	n=34	Condition: lumbar spinal stenosis	lumbar spinal stenosis	None	1 session	not a muscle - transforaminal epidural DN	yes	0	VAS, ODI, self-rated improvement	VAS improved in 40%, ODI in 32%, 64% self-rated	Results: VAS, ODI, self-reported improvement; VAS, ODI and self-rated improvement were all improved with statistically significance	N/A
					Purpose:
					Duration: 1 treatment									Implications: a minimally invasive method of treatment for stenosis using DN may be beneficial for patients.
					Intervention: Fluoroscopically guided transforaminal epidural DN
					Comparison:
81	Anandkumar S and Manivasagam M 2017	Effect of fascia dry needling on non-specific thoracic pain - a proposed dry needling grading system	CR	n=1	Condition: 42 y. o. female with thoracic pain T2-T7	thoracic non-specific pain	None	4 sessions	paravertebral region T2-T7	no	posture education (neck posture, desk ergonomics) and exercise (neck retractions)	NPRS, GRoC, Functional rating index, patient specific functional scale	NPRS, GRoC, Functional rating index, patient specific functional scale all improved	Results: NPRS over 4 treatments from 7/10 to 0/10, Function Rating Index and GRoC which improved significantly	N/A
					Purpose:
					Duration: 2 weeks, 2x per week									Implications: fascial restriction may have been the cause of this persons problem.
					Intervention: fascial DN over thoracic paraspinals for 15 minutes, posture education and exercise
					Comparison: none
82	Castro-Sanchez AM, et al. 2017	Effects of dry needling on spinal mobility and trigger points in patients with fibromyalgia syndrome	RCT	n=64 with fibromyalgia syndrome (FMS)	Condition: Fibromyalgia syndrome	fibromyalgia syndrome with TrP	cross-tape to TrP in same muscles	4 sessions once per week	latissmus dorsi, back iliocostalis (T6, T11, L1), multifidi (T4, L2 S1, S4), QL	yes	0	VAS, PPT, thoraco-lumbar ROM via computer-assisted ROM device	VAS, PPT improved in T/L muscles, DN and cross tape approaches has similar results for spinal mobility except that DN was better for sitting position	Results: recorded at baseline and 5 weeks post; algometry, VAS, thoracolumbar (TL) segmental mobility via computer-assisted range of motion device; DN improved pain in TL muscles in pts with FMS, DN and cross tape approaches has similar results for spinal mobility except that DN was better for sitting position.	yes
					Purpose: to compare effectiveness of DN vs cross tape on spinal mobility and TrP in spinal muscles in fibromyalgia patients
					Duration: 5 weeks of treatment									Implications: DN improved pain in T/L muscles in pts with FMS, DN and cross tape approaches has similar results for spinal mobility except that DN was better for sitting position.
					Intervention: DN
					Comparison: cross taping as control group
23	Couto C, de Souza ICC, Torres ILS, Fregni F, Caumo W. 2014	Paraspinal stimulation combined with trigger point needling and needle rotation for the treatment of myofascial pain: a randomized sham-controlled clinical trial.	RCT	n=78 females; G1=26 multiple deep intramuscular stimulation therapy (DN); G2=26 lidocaine TrP injection; G3=26 placebo-sham	Condition: Trp in multiple muscles	TrP	Placebo-sham disconnected electro-acupuncture; lidocaine TrP injection	8 sessions, 2 sessions per week for 4 weeks	thoracic paravertebral, latissmus, lumbar paravertebrals, quadratus lumborum, piriformis, g. max., g. med., g. min.	no	daily analgesics	VAS, PPT, BDI, sleep quality, Physical health SF-12, Mental health SF-12, medication use	VAS, PPT, sleep quality, Physical health SF-12, Mental health SF-12, medication use	Results: MDIMST and lidocaine injection demonstrated improved VAS, PPT, Pittsburgh sleep quality, Physical health SF-12, Mental health SF-12, analgesic use, both SF-12, sleep diary	yes	separated cervical and TLP region in this study which also included other regions
					Purpose: to compare MDIMST to placebo and lidocaine TrP injection
					Duration: 2 sessions per week for 4 weeks, 8 total sessions									Implications: Greater efficacy of MDIMST over lidocaine injection and placebo. Both MDIMST and lidocaine injection were better than placebo for improvement in activities.
					Intervention: deep dry needling (MDIMST)
					Comparison: Placebo-sham disconnected electro-acupuncture; lidocaine TrP injection
31	Gunn CG, Milbrandt WE, Little AS, Mason KE. 1980	Dry needling of muscle motor points for chronic low-back pain: A randomized clinical trial with long-term follow-up	RCT	n=56; study = 29, control = 27	Condition: chronic low back pain, failed traditional medical or surgical therapy	chronic low back pain of variable etiology, non-responsive to traditional medical or surgical therapy	Continued "standard" therapy - comprehensive back program consisting of multimodal physiotherapy, remedial exercises, occupational therapy	variable, 1-2 per week, average 7.9 treatments total	highly variable, treated segmental myotomal points throughout the spine and lower extremity based on the nature of the individual diagnosis	no	"standard" therapy - comprehensive back program consisting of multimodal physiotherapy, remedial exercises, occupational therapy	4 point patient subjective improvement scale	Generally improved. However, each subjects condition and treatment was individualized therefore results were not summarized.	Results: DN was beneficial for most patients with chronic low back pain in those that have failed traditional medical or surgical therapy	yes
					Purpose: to investigate whether DN of myofascial structures can help with pain and disability
					Duration: variable, 1-2 per week, average 7.9 treatments total									Implications: myotomal-based DN may be a useful addition to treatment protocols for those with chronic low back pain
					Intervention: DN + continuation of "standard" therapy
					Comparison: continued "standard" therapy
83	Huguenin L, et al. 2005	Effect of dry needling of gluteal muscles on straight leg raise: a randomised, placebo controlled, double blind trial	RCT	n=59 male runners; therapeutic needling, placebo needling	Condition: posterior thigh pain, gluteal TrP	posterior thigh pain, gluteal TrP	placebo needling over TrP	1 session	gluteal muscles	yes	0	VAS, SLR, ROM, GRoC	VAS	Results: VAS, SLR, internal rotation of the hip; no significant change in any measure	no
					Purpose: to compare DN and sham needling on pain and SLR in posterior leg pain with gluteal trigger points
					Duration: 1 treatment									Implications:
					Intervention: DN to gluteal TrP
					Comparison: placebo non-needling over TrP
32	Ingber RS. 1989	Iliopsoas myofascial dysfunction: a treatable cause of "failed" low back syndrome	CS	n=6	Condition: chronic low back pain with spinal and hip extension limited range of motion	chronic low back pain	none	unknown	iliopsoas, iliocostalis, TFL, QL, rectus femoris - variable between cases	no	ischemic compression, bed rest, post-isometric relaxation, exercise, varied	patient reported pain	patient reported pain	Results: described in 6 cases that TrP DN of the iliopsoas and other muscles may have a beneficial effect on "failed" low back syndrome	N/A
					Purpose: to describe 6 cases of DN for iliopsoas trigger point in failed low back syndrome
					Duration: none of the cases specified number of treatments or treatment duration.									Implications: DN may be helpful in the treatment of low back pain
					Intervention: DN
					Comparison: none
84	Koppenhaver SL, et al. 2017	The association between dry needling-induced twitch response and change in pain and muscle function in patients with low back pain: a quasi-experimental study	CT	n=66 with mechanical low back pain	Condition: mechanical LBP	mechanical LBP	twitch response vs. non-twitch response	1 session	lumbar multifidi (L3-L5)	yes	unknown	NPRS, ODI, PPT, US imaging of multifidi function	All measures improved in all groups but only statistically significant for immediately post-tx in NPRS and muscle thickness, local twitch had greater improvement in multifidi thickness, no difference between groups in NPRS, ODI, PPT	Results: baseline, immediately after and 1 week-post; NPS, ODI, PPT, US imaging of multifidi before and after DN looking at muscle thickness change, twitch response in palpation; with local twitch response during DN greater improvement in multifidus thickness but difference did not persist after 1 week. No difference between groups for NPS, ODI, PPT.	N/A
					Purpose: to determine response to multifidi DN
					Duration: 1 tx									Implications: twitch response may be important in patient response to treatment
					Intervention: DN to lumbar multifidi between L3 and L5
					Comparison: twitch response vs non-twitch
85	Koppenhaver SL, et al. 2015	Baseline examination factors associated with clinical improvement after dry needling in individuals with low back pain	CT	n=68 with mechanical low back pain	Condition: mechanical LBP	mechanical LBP	none	1 session	lumbar multifidi	yes	unknown	ODI	ODI; those with pain with lift test and without leg pain had the best ODI response for multifidus DN.	Results: taken baseline, immediately post, 1 week post; ODI, NPRS, FABQ, ROM, peripheralization/centralization of back pain, spinal mobility, multifidus lift test, passive hip motion in supine, SLR, beliefs about outcome of DN; ODI improved, those with pain with lift test and without leg pain had the best ODI response for multifidus DN.	N/A
					Purpose: to investigate disability and multifidus function using the multifidus lift test via DN
					Duration: 1 tx									Implications: multifidus DN in mechanical LBP may be beneficial for those patients without leg symptoms and with positive multifidus lift test.
					Intervention: DN to lumbar multifidi between L3 and L5
					Comparison: none
86	Koppenhaver SL, et al. 2015	Changes in lumbar multifidus muscle function and nociceptive sensitivity in low back pain patient responders versus non-responders after dry needling treatment	CT	n=66 with mechanical low back pain	Condition: mechanical LBP	mechanical LBP	responders vs. non-responders (ODI)	1 session	lumbar multifidi (1.5cm lateral to SP at L3-L5)	yes	unknown	NPRS, ODI, PPT, US imaging of multifidi function	NPRS, ODI, PPT, US imaging of multifidi function	Results: at baseline, immediately after and 1 week post; US (percent change in muscle thickness from rest to contraction at each time point) and PPT, responders did better (see implications)	N/A	Responders had greater improvement in muscle contraction of multifidus and nociception at 1 week but no difference immediately after treatment.
					Purpose: to investigate multifidus DN via nociception and function in responders and non-responders
					Duration: 1 tx									Implications: responders had greater improvement in muscle contraction of multifidus and nociception at 1 week but no difference immediately after.
					Intervention: DN to lumbar multifidi between L3 and L5
					Comparison: responders versus non-responders using ODI pre and post
30	Lewit K. 1979	The needle effect in the relief of myofascial pain	CS	n=241; 81 male, 161 female	Condition: painful myofascial and vertebrogenic disorders	painful myofascial and vertebrogenic disorders	none	unknown	*pelvic ligaments, ribs, ischial tuberosity, unknown other spinous processes, miscellaneous - structures, not muscles treated	no	"Other therapy" was given to 244 patient at the time of this study. Unknown exact type of additional treatment	pain reported by patient pre and post-treatment	patient reported pain	Results: immediate analgesia without hypesthesia was observed in 86.8% of cases. Permanent relief of tenderness in the needled structure was obtained for 92 structures; relief for several months in 58; for several weeks in 63; and for several days in 32 out of 288 pain sites followed up.	N/A	DN performed on multiple spinal and non-spinal structures and sites. We will report the ones related to SRDs
					Purpose: to describe results of DN for painful myofascial and vertebrogenic disorders
					Duration: not defined									Implications: Difficult to determine specific effects due to case series design
					Intervention: DN
					Comparison: none
87	Mahmoudzadeh A, et al. 2016	The effect of dry needling on the radiating pain in subjects with discogenic low-back pain: a randomized control trial	RCT	n=58 with discogenic radicular LBP; G1=29 standard PT, G2=29 standard PT +DN	Condition: discogenic radicular LBP	radiating discogenic LBP, TrP	standard PT	10 sessions total, 5 sessions of DN	variable, location unspecified - paraspinals, multifidi, QL, Gmax, med, min, piriformis, psoas major, hamstrings, gastrocnemius	no	standard PT - thermal, TENS, US, exercises	VAS, ODI	VAS, ODI	Results: baseline, post tx, 2 months post last tx; VAS, ODI; both groups had significant improvemend in VAS and oswestry immediately after but PT+DN was was significantly improved for long-term 2 month follow up in VAS and ODI	yes	DN has an enhancing effect on standard PT
					Purpose: to compare standard PT vs PT+DN
					Duration: 10 sessions each with 5 sessions of DN on every other day in the experimental group									Implications: Adding DN to PT may be beneficial for long term outcomes of VAS and ODI
					Intervention: PT+DN; DN (each additional 15 minutes) was inserted into spinal, pelvic, lower extremity region as low as gastrocnemius into TrP based on palpation.
					Comparison: PT - heat, TENS, McKenzie and stabilizing exercises (45 minutes)
88	Pecos-Martin D, et al. 2015*	Effectiveness of dry needling on the lower trapezius in patients with mechanical neck pain: a randomized controlled trial*	RCT	n=72; G1=36 DN, G2=36 controlled DN	Condition: mechanical neck pain and TrP in lower trapezius	chronic mechanical neck pain with active TrP lower trapezius	DN of lower trapezius into TrP vs DN of lower trapezius not into TrP	1 session	lower trapezius	yes	0	VAS, Northwick Park neck pain questionnaire, PPT	VAS, Northwick, PPT	Results: DN at TrP better than non-TrP for VAS, neck pain questionnaire, PPT (statistically significant). Data before intervention, immediately post, 1 week and 1 month post.	N/A	*DN in lower trapezius not in inclusion criteria for neck, but interesting to report - may not include in table but include in paper somewhere (or with asterisk in table). Statistically significant improvement at 1 week and 1 month for VAS and NPQ for TrP DN. DN at TrP superior to non-TrP outcomes improved.
					Purpose: compare DN on active TrP vs in the muscle but not in TrP for mechanical neck pain and TrP in lower trapezius
					Duration: one treatment (cant find where it specifically says that)									Implications: DN in TrP better than DN not in TrP for this condition.
					Intervention: DN of TrP
					Comparison: DN of lower trap not in MFTrP
89	Perez-Palomares S, et al. 2010	Percutaneous electrical nerve stimulation versus dry needling: effectiveness in the treatment of chronic low back pain	RCT	n=122; percutaneous nerve stimulation, DN of lumbar multifidi	Condition: chronic non-specific low back pain	non-specific chronic LBP, TrP	PENS	3 sessions	lumbar multifidi, QL, gluteus medius	yes	0	VAS, sleep quality, PPT, ODI	VAS, sleep quality, PPT, ODI	Results: baseline, post treatment; VAS, sleep quality, PPT, ODI; VAS, sleep quality, algometry, ODI no difference between initial and final measures.	no	DN 3 session, PENS 9 sessions with similar results
					Purpose: to compare PENS and DN in chronic non-specific LBP
					Duration: DN 3 session over 3 weeks, once per week; PENS 3x per week, 3 weeks on alternate days for 30 minutes									Implications: similar levels of treatment effectiveness for both interventions. No clinical or statistical significance between the two treatments.
					Intervention: PENS
					Comparison: DN
90	Rainey CE, et al. 2013	The use of trigger point dry needling and intramuscular electrical stimulation for a subject with chronic low back pain: a case report	CR	n=1 female	Condition:CLBP, lumbar and hip instability with MFTrP in R glut max and med.	TrP - chronic LBP	N/A	2 sessions	B L3 and B L5 multifidi and R Gluteus maximus and gluteus medius	no	IES, core stabilization exercise home care	NPRS, Global Rating of Change (GRoC), ODI	NPRS,GRoC), ODI	Results: baseline, after tx 2 FU1, 14 days post tx FU2, 12 weeks post-tx FU3; NPS, ODI, GRoC	N/A
					Purpose:
					Duration: 2 tx of DN and EIS with one day in-between									Implications: Adding DN and EIS is helpful in one case
					Intervention: TrP DN and electrical intramscular stimulation (EIS) of glut max and med
					Comparison: N/A
91	Tellez-Garcia M, et al. 2015	Neuroscience education in addition to trigger point dry needling for the management of patients with mechanical chronic low back pain: a preliminary clinical trial.	RCT	n=12; G1=6 DN, G2=6 DN+neuroscience education	Condition: LBP	chronic mechanical LBP with active TrP in gluteus medius and QL	DN+neuroscience education	3 sessions	gluteus medius, QL	DN - yes; DN+neuroscience education - no	neuroscience education in second group	Roland Morris Disability Questionnaire, ODI, NPRS, TSK (Tampa Scale Kinesiophobia), PPT	Roland Morris Disability Questionnaire, ODI, NPRS, TSK (Tampa Scale Kinesiophobia), PPT	Results: baseline, 1 week post-tx; NPRS, RMQ disability, ODI, TSK, PPT over multiple sites; TrP DN was effective for all measures but the inclusion of neuroscience education improved to a statistically significant level.	N/A	VAS and ODI stastistically significant improvement with both interventions. Both groups showed improvement in all measures but only statistically significant difference between groups in Tampa Scale of Kineosiophobia.
					Purpose: to determine the clinical usefulness of adding neuroscience education to DN
					Duration: 3 sessions over 3 weeks									Implications: TrP-DN was effective for improving pain, disability, kinesiophobia and PPT; neuroscience educational program exerts a greater impact for decreasing kinesiophobia
					Intervention: DN glut med, QL
					Comparison: DN plus neuroscience education
92	Tuzun EH, et al. 2017	Effectiveness of dry needling versus a classical physiotherapy program in patients with chronic low-back pain: a single, randomized controlled trial	RCT	n=34; G1=18 DN+massage, G2=16 controls- home exercise, TENS, US, hot pack	Condition: CLBP of 3 mo. or greater with diagnosed lumbar disc herniation and at least one active TrP in glut med, QL, multifidi, or erector spinae that could reproduce symptoms without neurological symptoms	cLBP caused by lumbar herniated disc	classic physiotherapy (home exercise+hot pack+TENS+US)	2x week, 3 weeks; 6 sessions	gluteus medius, QL, lumbar ES	no	classic massage	McGill Pain Questionnaire, BDI, TSK	McGill Pain Questionnaire, BDI, TSK	Results: both groups with significant improvements, experimental group improved significantly more in: VAS, SF-MPQ, number of TrPs, PPT; Significant improvement in experimental and not control in Beck depression and Tampa kinesiophobia scale	yes	Improvement in both groups with experimental group improving significantly more in: VAS, McGill Pain Questionnaire; Significant improvement in experimental and not control in Beck depression and TSK
					Purpose: to compare DN and standard PT
					Duration: DN 2x weekly, 6 sessions; control 6 sessions over unknown time period except US 10 sessions and exercise 2x per day									Implications: DN+massage appears to be significantly more effective than classical PT
					Intervention: DN plus classic massage
					Comparison: classical PT
93	Rock JM and Rainey CE 2014	Treatment of nonspecific thoracic spine pain with trigger point dry needling and intramuscular stimulation: a case series	CS	n=2	Condition: reduced painful thoracic AROM and PROM, tissue hypertonicity, tenderness to thoracic paraspinal palpation	TrP - non-specific thoracic	N/A	2 sessions	paravertebrals and multifidi of thoracic region	no	IES	VAS, GRoC, ROM	VAS, GRoC, ROM	Results: VAS improved in both, 10 degree improvement in thoracic AROM	N/A
					Purpose:
					Duration: 2 treatments									Implications: immediate reduction of symptoms in both subjects and increased ROM following two treatments
					Intervention: DN plus EIS (electrical intramuscular stimulation)
					Comparison:
28	Ronel D, Gabbay O, Esterson A, Brand R, Vulfsons S. 2018	Twenty thousand needles under the sea. Trigger point dry needling aboard an Israeli Navy Submarine: A case report	CR	n=1	Condition: taut band in lumbar erector spinae, palpable trigger point in left g. max.	TrP	none	1 session	lumbar erector spinae, g. max.	no	paracetamol, orphenadrin	NPRS, ROM, medication use	NPRS, ROM, medication use	Results: all outcome improved in one session of DN	N/A
					Purpose: describe dry needling treatment effectiveness for erector spinae and g. max. dysfunction.
					Duration: 1 session									Implications: DN is an option for TrP treatment
					Intervention: DN
					Comparison: none
25	Segura-Perez M et al. 2017	A multimodal approach for myofascial pain: a prospective study.	CT	n=164; n=30 for lumbosacral	Condition: myofascial pain syndrome	myofascial pain syndrome	none	5 sessions over 4 weeks	gluteus medius/minimus (28/30), piriformis (11/30), quadratus lumborum (9/30), lower trapezius (71/102)	no	spray and stretch, kinesiotaping, eccentric exercise, patient education	VAS	VAS; although specific changes per region not reported	Results: pain was reduced in patient with myofascial pain syndrome in multiple body regions using DN plus other interventions	N/A	separated cervical and TLP region in this study which also included other regions
					Purpose: to analyze pain intensity in patients with myofascial pain using multimodal rehabilitation using dry needling
					Duration: 5 sessions over 4 weeks									Implications: DN may be useful as part of a multimodal treatment protocol for myofascial pain
					Intervention: DN, spray and stretch, kinesiotaping, eccentric exercise, patient education
					Comparison: none
94	Tricas-Moreno JM, et al. 2016	Optimizing physical therapy for ankylosing spondylitis: a case study in a young football player	CR	n=1	Condition: SI and lumbar pain with ankylosing spondylitis	Ankylosing Spondylitis with SI and lumbar pain, TrPs	none	1x week 4.5 months, 1x per 3 week 4.5 months, 1 year follow-up	varied - G max, medius, piriformis, TFL, rectus femoris, iliolumbar, QL, iliopsoas	no	koint mobilizations grades 1-3, treadmill aerobic training, strength training of trunk muscles, stretching, dry sauna	VAS	VAS	Results: VAS, joint biomechanics, TrP in gluteal and lumbar muscles	N/A	confounding
					Purpose:
					Duration: 1x week for 4.5 months, 1x per 3 week for 4.5 months, 1 year follow-up									Implications: DN may or may not have been helpful in the treatment of this patient due to multiple treatment types
					Intervention: joint mobilization, DN to TrP
					Comparison: none
95	Wang G, et al. 2016	Impact of needle diameter on long-term dry needling treatment of chronic lumbar myofascial pain syndrome	RCT	n=48; 16 per group G1=0.25mm, G2=0.5mm, G3=0.9mm needle thickness	Condition: lumbar MPS of more than 12 months, VAS over 5	chronic lumbar myofascial pain syndrome	3 different needle diameters	1 session	paravertebral muscles unspecified	yes	0	VAS, SF-36	VAS, SF-36	Results: VAS, SF-36 before treatment, after treatment, 7 days, 1 month, 3 months	N/A	VAS through 3 months in all groups larger>smaller needles; SF-36 all groups improved without difference between
					Purpose:
					Duration: 1 treatment									Implications: the large needle had the greatest effect but patients had better acceptance of the smaller needle
					Intervention: DN
					Comparison: 3 needle sizes
